# Supplementary material for: Whole-Genome Sequencing to Predict Mycobacterium tuberculosis Drug Resistance: A Retrospective Observational Study in Eastern China
Source: Antibiotics (Basel). 2023 Jul 31;12(8):1257. doi: 10.3390/antibiotics12081257 (PMC10451829; doi:10.3390/antibiotics12081257)
Supplement: Supplementary file 1 [file antibiotics-12-01257-s001.zip]

Archive with 2 entries (2 files):
- Table S1-DR_Variants_List_from_WHO.xlsx
- Table S2.pdf
