# Supplementary material for: Whole-Genome Sequencing to Predict Mycobacterium tuberculosis Drug Resistance: A Retrospective Observational Study in Eastern China
Source: Antibiotics (Basel). 2023 Jul 31;12(8):1257. doi: 10.3390/antibiotics12081257 (PMC10451829; doi:10.3390/antibiotics12081257)
Supplement: Supplementary file 1 [file antibiotics-12-01257-s001.zip › Table S1-DR_Variants_List_from_WHO.xlsx]

## Sheet: Sheet1
	Table S1 Mutation sites recommended by WHO
drug	variant (common_name)	FINAL CONFIDENCE GRADING
AK	rrs_a1401g	1) Assoc w R
AK	eis_c-14t	1) Assoc w R
AK	rrs_g1484t	2) Assoc w R - Interim
AK	rrs_c1402t	2) Assoc w R - Interim
EMB	embB_M306V	1) Assoc w R
EMB	embB_M306I	1) Assoc w R
EMB	embB_Q497R	1) Assoc w R
EMB	embA_c-12t	1) Assoc w R
EMB	embB_D354A	1) Assoc w R
EMB	embB_G406A	1) Assoc w R
EMB	embB_Y319S	1) Assoc w R
EMB	embB_G406D	1) Assoc w R
EMB	embB_G406S	1) Assoc w R
EMB	embB_M306L	1) Assoc w R
EMB	embB_Q497K	1) Assoc w R
EMB	embB_D328Y	1) Assoc w R
EMB	embB_G406C	1) Assoc w R
EMB	embB_Y319C	1) Assoc w R
EMB	embB_L74R	2) Assoc w R - Interim
INH	katG_S315T	1) Assoc w R
INH	inhA_c-777t (fabG1_c-15t)	1) Assoc w R
INH	inhA_g-154a (fabG1_L203L)	1) Assoc w R
INH	katG_S315N	1) Assoc w R
INH	katG_W328L	1) Assoc w R
INH	inhA_t-770c (fabG1_t-8c)	2) Assoc w R - Interim
INH	inhA_t-770a (fabG1_t-8a)	2) Assoc w R - Interim
INH	katG_372_del_1_gc_g	2) Assoc w R - Interim
INH	katG_W149!	2) Assoc w R - Interim
INH	katG_2006_ins_1_t_tc	2) Assoc w R - Interim
INH	katG_372_del_1_gcccccggcgc_gccccggcgc	2) Assoc w R - Interim
INH	katG_1025_ins_1_t_tc	2) Assoc w R - Interim
INH	katG_1145_ins_1_a_ag	2) Assoc w R - Interim
INH	katG_1285_del_1_gc_g	2) Assoc w R - Interim
INH	katG_1289_del_3_agcg_a	2) Assoc w R - Interim
INH	katG_1433_del_1_gc_g	2) Assoc w R - Interim
INH	katG_W351!	2) Assoc w R - Interim
INH	katG_W412!	2) Assoc w R - Interim
INH	katG_W438!	2) Assoc w R - Interim
INH	katG_W477!	2) Assoc w R - Interim
INH	katG_W505!	2) Assoc w R - Interim
INH	katG_W668!	2) Assoc w R - Interim
INH	katG_1441_del_3_acgc_a	2) Assoc w R - Interim
INH	katG_1003_ins_1_t_tc	2) Assoc w R - Interim
INH	katG_1018_del_1_cgt_cg	2) Assoc w R - Interim
INH	katG_1061_ins_3_g_gtgt	2) Assoc w R - Interim
INH	katG_1157_ins_2_a_acc	2) Assoc w R - Interim
INH	katG_1177_ins_1_t_tc	2) Assoc w R - Interim
INH	katG_1178_ins_2_a_atc	2) Assoc w R - Interim
INH	katG_1197_ins_2_t_ttc	2) Assoc w R - Interim
INH	katG_1293_ins_1_g_ga	2) Assoc w R - Interim
INH	katG_1329_ins_1_a_at	2) Assoc w R - Interim
INH	katG_1334_ins_1_a_ac	2) Assoc w R - Interim
INH	katG_1340_del_1_tg_t	2) Assoc w R - Interim
INH	katG_1351_del_12_cgacgaggtcgtg_c	2) Assoc w R - Interim
INH	katG_136_ins_1_t_ta	2) Assoc w R - Interim
INH	katG_1366_del_1_ca_c	2) Assoc w R - Interim
INH	katG_1441_ins_27_a_acgccgccgcccatgcggtcgaaactag	2) Assoc w R - Interim
INH	katG_1442_del_3_gacgc_ga	2) Assoc w R - Interim
INH	katG_1482_del_1_ac_a	2) Assoc w R - Interim
INH	katG_1487_ins_1_c_cg	2) Assoc w R - Interim
INH	katG_152_ins_3_t_tttg	2) Assoc w R - Interim
INH	katG_1538_del_1_tc_t	2) Assoc w R - Interim
INH	katG_1553_del_4_atgac_a	2) Assoc w R - Interim
INH	katG_1575_ins_1_c_ca	2) Assoc w R - Interim
INH	katG_1576_del_14_cctggatctcttcca_c	2) Assoc w R - Interim
INH	katG_1652_del_1_gc_g	2) Assoc w R - Interim
INH	katG_1671_del_1_ct_c	2) Assoc w R - Interim
INH	katG_1677_del_1_agccgcc_accgcc	2) Assoc w R - Interim
INH	katG_1689_del_1_ga_g	2) Assoc w R - Interim
INH	katG_1700_ins_1_a_at	2) Assoc w R - Interim
INH	katG_1707_del_1_cg_c	2) Assoc w R - Interim
INH	katG_1753_ins_1_c_ca	2) Assoc w R - Interim
INH	katG_1770_del_1_ct_c	2) Assoc w R - Interim
INH	katG_1866_del_1_ag_a	2) Assoc w R - Interim
INH	katG_19_del_1_gtg_gg	2) Assoc w R - Interim
INH	katG_19_del_1_gtg_gt	2) Assoc w R - Interim
INH	katG_1901_ins_1_a_ag	2) Assoc w R - Interim
INH	katG_1920_ins_1_g_gc	2) Assoc w R - Interim
INH	katG_1949_ins_5_g_gaggcc	2) Assoc w R - Interim
INH	katG_1955_ins_1_g_gc	2) Assoc w R - Interim
INH	katG_2003_ins_1_c_ca	2) Assoc w R - Interim
INH	katG_204_del_3_gacct_ga	2) Assoc w R - Interim
INH	katG_2084_ins_5_t_tccacg	2) Assoc w R - Interim
INH	katG_2087_del_1_ag_a	2) Assoc w R - Interim
INH	katG_2152_del_407_gctgcgcgtcatcggcgccatagacctcgacaagcgcccgcaactccgag_g	2) Assoc w R - Interim
INH	katG_2186_del_1_tc_t	2) Assoc w R - Interim
INH	katG_22_ins_1_t_ta	2) Assoc w R - Interim
INH	katG_23_ins_1_a_at	2) Assoc w R - Interim
INH	katG_261_del_23_cgaggtggtcatcacttcctcgat_c	2) Assoc w R - Interim
INH	katG_293_del_8_tagtggccg_t	2) Assoc w R - Interim
INH	katG_33_del_6_ggtttctgtaatgggt_gtaatgggtt	2) Assoc w R - Interim
INH	katG_372_del_3_gcccccggcgc_gcccccgg	2) Assoc w R - Interim
INH	katG_372_del_3_gcccccggcgc_gccggcgc	2) Assoc w R - Interim
INH	katG_392_del_2_ggc_g	2) Assoc w R - Interim
INH	katG_448_ins_2_g_gcc	2) Assoc w R - Interim
INH	katG_486_ins_1_c_cg	2) Assoc w R - Interim
INH	katG_530_del_13_cccatcgattccag_c	2) Assoc w R - Interim
INH	katG_537_del_1_ct_c	2) Assoc w R - Interim
INH	katG_54_del_1_gt_g	2) Assoc w R - Interim
INH	katG_59_del_1_ca_c	2) Assoc w R - Interim
INH	katG_59_ins_2_ca_caga	2) Assoc w R - Interim
INH	katG_597_del_1_gc_g	2) Assoc w R - Interim
INH	katG_603_ins_2_t_ttc	2) Assoc w R - Interim
INH	katG_634_ins_1_c_ca	2) Assoc w R - Interim
INH	katG_72_ins_2_a_acc	2) Assoc w R - Interim
INH	katG_836_ins_5_c_ccggcg	2) Assoc w R - Interim
INH	katG_867_del_6_ctcgggt_c	2) Assoc w R - Interim
INH	katG_88_del_1_cg_c	2) Assoc w R - Interim
INH	katG_89_del_3_acgg_a	2) Assoc w R - Interim
INH	katG_925_del_1184_cggttccggtgccatacgagctcttccagcccaagcccatctgctccagc_c	2) Assoc w R - Interim
INH	katG_957_del_1_ga_g	2) Assoc w R - Interim
INH	katG_975_del_1_cg_c	2) Assoc w R - Interim
INH	katG_986_del_1_tc_t	2) Assoc w R - Interim
INH	katG_99_ins_10_g_gccgccctcga	2) Assoc w R - Interim
INH	katG_E588!	2) Assoc w R - Interim
INH	katG_Q127!	2) Assoc w R - Interim
INH	katG_Q352!	2) Assoc w R - Interim
INH	katG_Q36!	2) Assoc w R - Interim
INH	katG_Q471!	2) Assoc w R - Interim
INH	katG_Q88!	2) Assoc w R - Interim
INH	katG_R418!	2) Assoc w R - Interim
INH	katG_S175!	2) Assoc w R - Interim
INH	katG_S671!	2) Assoc w R - Interim
INH	katG_W161!	2) Assoc w R - Interim
INH	katG_W198!	2) Assoc w R - Interim
INH	katG_W204!	2) Assoc w R - Interim
INH	katG_W321!	2) Assoc w R - Interim
INH	katG_W689!	2) Assoc w R - Interim
INH	katG_Y155!	2) Assoc w R - Interim
INH	katG_Y28!	2) Assoc w R - Interim
INH	katG_46_ins_1_c_ct	2) Assoc w R - Interim
INH	katG_150_del_3_ttgg_t	2) Assoc w R - Interim
INH	katG_1541_ins_3_a_agat	2) Assoc w R - Interim
INH	katG_157_del_6_ccgggtt_c	2) Assoc w R - Interim
INH	katG_1603_del_1_tc_t	2) Assoc w R - Interim
INH	katG_1612_ins_1_c_ct	2) Assoc w R - Interim
INH	katG_1677_del_6_agccgcc_t	2) Assoc w R - Interim
INH	katG_1933_del_12_cgcccagcggtaa_c	2) Assoc w R - Interim
INH	katG_1977_del_10_cacgaagaagt_c	2) Assoc w R - Interim
INH	katG_2006_ins_3_t_tccc	2) Assoc w R - Interim
INH	katG_607_del_1_tg_t	2) Assoc w R - Interim
INH	inhA_a-778g (fabG1_a-16g)	2) Assoc w R - Interim
KM	rrs_a1401g	1) Assoc w R
KM	eis_c-12t	1) Assoc w R
KM	eis_g-10a	1) Assoc w R
KM	eis_c-14t	1) Assoc w R
KM	eis_g-37t	1) Assoc w R
KM	rrs_g1484t	1) Assoc w R
KM	eis_-7_del_1_cg_c	1) Assoc w R
KM	rrs_c1402t	2) Assoc w R - Interim
LFX	gyrA_D94G	1) Assoc w R
LFX	gyrA_A90V	1) Assoc w R
LFX	gyrA_D94A	1) Assoc w R
LFX	gyrA_D94N	1) Assoc w R
LFX	gyrA_S91P	1) Assoc w R
LFX	gyrA_D94Y	1) Assoc w R
LFX	gyrA_D94H	1) Assoc w R
LFX	gyrA_G88C	1) Assoc w R
LFX	gyrB_E501D	2) Assoc w R - Interim
LFX	gyrB_D461N	2) Assoc w R - Interim
LFX	gyrA_G88A	2) Assoc w R - Interim
LFX	gyrB_A504V	2) Assoc w R - Interim
LFX	gyrB_N499D	2) Assoc w R - Interim
LFX	gyrB_E501V	2) Assoc w R - Interim
MFX	gyrA_D94G	1) Assoc w R
MFX	gyrA_A90V	1) Assoc w R
MFX	gyrA_D94N	1) Assoc w R
MFX	gyrA_D94A	1) Assoc w R
MFX	gyrA_S91P	1) Assoc w R
MFX	gyrA_D94Y	1) Assoc w R
MFX	gyrB_E501D	1) Assoc w R
MFX	gyrA_G88C	1) Assoc w R
MFX	gyrA_D94H	1) Assoc w R
MFX	gyrB_D461N	2) Assoc w R - Interim
MFX	gyrB_A504V	2) Assoc w R - Interim
MFX	gyrA_G88A	2) Assoc w R - Interim
MFX	gyrB_N499D	2) Assoc w R - Interim
MFX	gyrB_E501V	2) Assoc w R - Interim
RFP	rpoB_S450L	1) Assoc w R
RFP	rpoB_D435V	1) Assoc w R
RFP	rpoB_H445Y	1) Assoc w R
RFP	rpoB_H445D	1) Assoc w R
RFP	rpoB_D435Y	1) Assoc w R
RFP	rpoB_S450W	1) Assoc w R
RFP	rpoB_L452P	1) Assoc w R
RFP	rpoB_H445L	1) Assoc w R
RFP	rpoB_S450F	1) Assoc w R
RFP	rpoB_L430P	1) Assoc w R
RFP	rpoB_H445R	1) Assoc w R
RFP	rpoB_V170F	1) Assoc w R
RFP	rpoB_I491F	1) Assoc w R
RFP	rpoB_H445N	1) Assoc w R
RFP	rpoB_D435F	1) Assoc w R
RFP	rpoB_H445C	1) Assoc w R
RFP	rpoB_Q432K	1) Assoc w R
RFP	rpoB_Q432P	1) Assoc w R
RFP	rpoB_S441L	1) Assoc w R
RFP	rpoB_Q432L	1) Assoc w R
RFP	rpoB_H445S	1) Assoc w R
RFP	rpoB_S441Q	1) Assoc w R
RFP	rpoB_1296_ins_3_a_attc	1) Assoc w R
RFP	rpoB_1328_ins_3_t_tgac	1) Assoc w R
RFP	rpoB_D435G	2) Assoc w R - Interim
RFP	rpoB_L430R	2) Assoc w R - Interim
RFP	rpoB_H445Q	2) Assoc w R - Interim
RFP	rpoB_M434I	2) Assoc w R - Interim
RFP	rpoB_N437D	2) Assoc w R - Interim
RFP	rpoB_1288_ins_3_ctgagccaattcatggaccagaacaaccc_ctgagccaattcttcatggaccagaacaaccc	2) Assoc w R - Interim
RFP	rpoB_L449M	2) Assoc w R - Interim
RFP	rpoB_Q429L	2) Assoc w R - Interim
RFP	rpoB_S450Q	2) Assoc w R - Interim
RFP	rpoB_K446Q	2) Assoc w R - Interim
RFP	rpoB_H445G	2) Assoc w R - Interim
RFP	rpoB_A451V	2) Assoc w R - Interim
RFP	rpoB_1308_del_3_gaac_g	2) Assoc w R - Interim
RFP	rpoB_R448Q	2) Assoc w R - Interim
RFP	rpoB_S431G	2) Assoc w R - Interim
RFP	rpoB_Q429H	2) Assoc w R - Interim
RFP	rpoB_D435A	2) Assoc w R - Interim
RFP	rpoB_D435E	2) Assoc w R - Interim
RFP	rpoB_H445P	2) Assoc w R - Interim
RFP	rpoB_S428R	2) Assoc w R - Interim
RFP	rpoB_S450M	2) Assoc w R - Interim
RFP	rpoB_1292_ins_3_g_gcca	2) Assoc w R - Interim
RFP	rpoB_T427I	2) Assoc w R - Interim
RFP	rpoB_M434V	2) Assoc w R - Interim
RFP	rpoB_1288_ins_3_ctgagccaattcatggaccagaacaaccc_ctgagccgccaattcatggaccagaacaaccc	2) Assoc w R - Interim
RFP	rpoB_1294_del_9_caattcatgg_c	2) Assoc w R - Interim
RFP	rpoB_D435H	2) Assoc w R - Interim
RFP	rpoB_H445T	2) Assoc w R - Interim
RFP	rpoB_N437H	2) Assoc w R - Interim
RFP	rpoB_Q432H	2) Assoc w R - Interim
RFP	rpoB_S428T	2) Assoc w R - Interim
RFP	rpoB_S431R	2) Assoc w R - Interim
RFP	rpoB_1292_del_12_gccaattcatgga_g	2) Assoc w R - Interim
RFP	rpoB_1293_del_3_ccaa_c	2) Assoc w R - Interim
RFP	rpoB_1303_del_6_gaccaga_g	2) Assoc w R - Interim
RFP	rpoB_A451G	2) Assoc w R - Interim
RFP	rpoB_D435L	2) Assoc w R - Interim
RFP	rpoB_K446R	2) Assoc w R - Interim
RFP	rpoB_R448K	2) Assoc w R - Interim
RFP	rpoB_S441M	2) Assoc w R - Interim
RFP	rpoB_S441V	2) Assoc w R - Interim
RFP	rpoB_S450Y	2) Assoc w R - Interim
RFP	rpoB_T444I	2) Assoc w R - Interim
RFP	rpoB_1288_del_3_ctgagccaattcatggaccagaacaaccc_ctgagccaattcatggaccagaaccc	2) Assoc w R - Interim
RFP	rpoB_L443F	2) Assoc w R - Interim
RFP	rpoB_N437S	2) Assoc w R - Interim
RFP	rpoB_S450V	2) Assoc w R - Interim
RFP	rpoB_T427A	2) Assoc w R - Interim
RFP	rpoB_1276_del_6_ggcaccagc_ggc	2) Assoc w R - Interim
RFP	rpoB_1277_del_9_gcaccagcca_g	2) Assoc w R - Interim
RFP	rpoB_1278_del_12_caccagccagctg_c	2) Assoc w R - Interim
RFP	rpoB_1279_del_6_accagcc_a	2) Assoc w R - Interim
RFP	rpoB_1283_ins_3_gccagctgagccaattca_gacagctgagccaattcatgg	2) Assoc w R - Interim
RFP	rpoB_1288_del_12_ctgagccaattcatggaccagaacaaccc_ctgagccagaacaaccc	2) Assoc w R - Interim
RFP	rpoB_1288_del_12_ctgagccaattcatggaccagaacaaccc_ctgagccagaacaacgc	2) Assoc w R - Interim
RFP	rpoB_1288_del_12_ctgagccaattcatggaccagaacaaccc_ctggaccagaacaaccc	2) Assoc w R - Interim
RFP	rpoB_1288_del_15_ctgagccaattcatggaccagaacaaccc_ctgagccaattcat	2) Assoc w R - Interim
RFP	rpoB_1288_del_3_ctgagccaattcatggaccagaacaaccc_ctgagccaattcatggacaacaaccc	2) Assoc w R - Interim
RFP	rpoB_1288_del_3_ctgagccaattcatggaccagaacaaccc_ctgagcttcatggaccagaacaaccc	2) Assoc w R - Interim
RFP	rpoB_1288_del_6_ctgagccaattcatggaccagaacaaccc_ctgagccaattccagaacaaccc	2) Assoc w R - Interim
RFP	rpoB_1288_del_9_ctgagccaattcatggaccagaacaaccc_ctaatggaccagaacaaccc	2) Assoc w R - Interim
RFP	rpoB_1288_del_9_ctgagccaattcatggaccagaacaaccc_ctgagccaacagaacaaccc	2) Assoc w R - Interim
RFP	rpoB_1292_del_6_gccaatt_g	2) Assoc w R - Interim
RFP	rpoB_1292_ins_3_gccaattcatgga_ggagccaattcatggg	2) Assoc w R - Interim
RFP	rpoB_1293_del_9_ccaattcatgg_cc	2) Assoc w R - Interim
RFP	rpoB_1293_del_9_ccaattcatgga_cca	2) Assoc w R - Interim
RFP	rpoB_1296_del_9_attcatggac_a	2) Assoc w R - Interim
RFP	rpoB_1297_del_6_ttcatgga_tt	2) Assoc w R - Interim
RFP	rpoB_1298_del_6_tcatgga_t	2) Assoc w R - Interim
RFP	rpoB_1300_del_9_atggaccagaa_at	2) Assoc w R - Interim
RFP	rpoB_1302_del_3_ggac_g	2) Assoc w R - Interim
RFP	rpoB_1302_del_3_ggaccag_ggac	2) Assoc w R - Interim
RFP	rpoB_1303_del_6_gaccagaacaacccgctgtcggggttgacccaca_gcccagaacaacccgctgtccgggcccc	2) Assoc w R - Interim
RFP	rpoB_1307_del_3_agaac_ag	2) Assoc w R - Interim
RFP	rpoB_1327_del_3_ttgacccacaa_tggcccca	2) Assoc w R - Interim
RFP	rpoB_1329_ins_3_g_gacc	2) Assoc w R - Interim
RFP	rpoB_1331_del_6_cccacaag_cc	2) Assoc w R - Interim
RFP	rpoB_1344_del_9_actgtcggcg_a	2) Assoc w R - Interim
RFP	rpoB_G442E	2) Assoc w R - Interim
RFP	rpoB_H445F	2) Assoc w R - Interim
RFP	rpoB_K446E	2) Assoc w R - Interim
RFP	rpoB_K446T	2) Assoc w R - Interim
RFP	rpoB_L452V	2) Assoc w R - Interim
RFP	rpoB_N437I	2) Assoc w R - Interim
RFP	rpoB_P439S	2) Assoc w R - Interim
RFP	rpoB_Q429P	2) Assoc w R - Interim
RFP	rpoB_Q432E	2) Assoc w R - Interim
RFP	rpoB_Q432N	2) Assoc w R - Interim
RFP	rpoB_Q436P	2) Assoc w R - Interim
RFP	rpoB_S428G	2) Assoc w R - Interim
RFP	rpoB_S428I	2) Assoc w R - Interim
RFP	rpoB_S431T	2) Assoc w R - Interim
RFP	rpoB_S441A	2) Assoc w R - Interim
RFP	rpoB_S450A	2) Assoc w R - Interim
RFP	rpoB_S450G	2) Assoc w R - Interim
RFP	rpoB_T427S	2) Assoc w R - Interim
RFP	rpoB_T444S	2) Assoc w R - Interim
RFP	rpoB_1303_del_3_gacc_g	2) Assoc w R - Interim
RFP	rpoB_S450C	2) Assoc w R - Interim
RFP	rpoB_1274_del_6_tcggcac_t	2) Assoc w R - Interim
RFP	rpoB_1288_del_3_ctgagccaattcatggaccagaacaaccc_ctgagccaattcatgcagaacaaccc	2) Assoc w R - Interim
RFP	rpoB_1291_del_9_agccaattcatg_agc	2) Assoc w R - Interim
RFP	rpoB_G426S	2) Assoc w R - Interim
RFP	rpoB_L452M	2) Assoc w R - Interim
RFP	rpoB_L452Q	2) Assoc w R - Interim
RFP	rpoB_M434L	2) Assoc w R - Interim
RFP	rpoB_N437Y	2) Assoc w R - Interim
RFP	rpoB_P439L	2) Assoc w R - Interim
RFP	rpoB_Q436N	2) Assoc w R - Interim
RFP	rpoB_T427G	2) Assoc w R - Interim
RFP	rpoB_T427N	2) Assoc w R - Interim
SM	rpsL_K43R	1) Assoc w R
SM	rpsL_K88R	1) Assoc w R
SM	rrs_c517t	1) Assoc w R
SM	rrs_a514c	1) Assoc w R
SM	gid_103_del_1_gc_g	1) Assoc w R
SM	rrs_g878a	1) Assoc w R
SM	gid_352_del_1_gc_g	1) Assoc w R
SM	gid_Q125!	1) Assoc w R
SM	rpsL_K88M	1) Assoc w R
SM	gid_G69D	1) Assoc w R
SM	gid_A134E	1) Assoc w R
SM	gid_P75R	1) Assoc w R
SM	gid_P84L	2) Assoc w R - Interim
SM	gid_116_del_1_cg_c	2) Assoc w R - Interim
SM	gid_354_del_1_gcgcccccgcacgatctcaacggcca_gcgccccgcacgatctcaacggcca	2) Assoc w R - Interim
SM	gid_G73A	2) Assoc w R - Interim
SM	gid_116_del_1_cggggtcccaccagcccccgctccacaccgggtcccgccaacgc_cggggtcccaccagccccgctccacaccgggtcccgccaacgc	2) Assoc w R - Interim
SM	gid_116_del_1_cggggtcccaccagcccccgctccacaccgggtcccgccaacgc_cgggtcccaccagcccccgctccacaccgggtcccgccaacgc	2) Assoc w R - Interim
SM	gid_305_del_1_cg_c	2) Assoc w R - Interim
SM	gid_387_del_1_gc_g	2) Assoc w R - Interim
SM	rpsL_K88Q	2) Assoc w R - Interim
SM	gid_W45!	2) Assoc w R - Interim
SM	gid_354_ins_1_gcgcccccgcacgatctcaacggcca_gcgccccccgcacgatctcaacggcca	2) Assoc w R - Interim
SM	gid_181_del_1_gt_g	2) Assoc w R - Interim
SM	gid_L74!	2) Assoc w R - Interim
SM	gid_291_del_130_gcggcgcagtagcggttctaggagaactacctggaggtccggccgcgcta_g	2) Assoc w R - Interim
SM	gid_E170!	2) Assoc w R - Interim
SM	gid_G71!	2) Assoc w R - Interim
SM	gid_S136!	2) Assoc w R - Interim
SM	gid_Q127!	2) Assoc w R - Interim
SM	gid_577_del_2_cgcc_cg	2) Assoc w R - Interim
SM	gid_194_ins_1_a_ac	2) Assoc w R - Interim
SM	gid_228_del_1_gc_g	2) Assoc w R - Interim
SM	gid_E103!	2) Assoc w R - Interim
SM	gid_391_del_1_tgccgc_tgccg	2) Assoc w R - Interim
SM	gid_E92!	2) Assoc w R - Interim
SM	gid_348_del_1_ccgcacgatctcaacggcc_cgcacgatctcaacggca	2) Assoc w R - Interim
SM	gid_116_del_1_cggggtcccaccagcccccgctccacaccgggtcccgccaacgc_cggggtcccaccagcccccgctccacaccggtcccgccaacgc	2) Assoc w R - Interim
SM	gid_311_ins_1_a_at	2) Assoc w R - Interim
SM	gid_357_del_2_ggc_g	2) Assoc w R - Interim
SM	gid_372_del_1_ca_c	2) Assoc w R - Interim
SM	gid_372_del_1_cac_ca	2) Assoc w R - Interim
SM	gid_519_ins_1_ct_ctt	2) Assoc w R - Interim
SM	gid_563_ins_1_a_ac	2) Assoc w R - Interim
SM	gid_69_del_1_ggcgtaccgccgagcaaggccaagccgcggtccgaagatcgcagac_ggcgtaccgccgagcaaggccaagccgcgtccgaagatcgcagac	2) Assoc w R - Interim
SM	gid_E60!	2) Assoc w R - Interim
SM	gid_L26!	2) Assoc w R - Interim
SM	gid_W148!	2) Assoc w R - Interim
SM	gid_138_ins_1_g_gt	2) Assoc w R - Interim
SM	gid_249_del_19_ccgcgctatcgccaatggca_c	2) Assoc w R - Interim
SM	gid_508_ins_21_c_cgtcgtgagcccgctcgccttt	2) Assoc w R - Interim
SM	gid_R206!	2) Assoc w R - Interim
SM	gid_Y195!	2) Assoc w R - Interim
SM	gid_R102!	2) Assoc w R - Interim
SM	gid_53_del_1_ag_a	2) Assoc w R - Interim
SM	gid_352_ins_1_g_gc	2) Assoc w R - Interim
SM	gid_49_del_1_ca_c	2) Assoc w R - Interim
SM	gid_103_del_51_gcccccgctccacaccgggtcccgccaacgcttcggcgtaccgccgagca_ggccccgctccacaccgggtcccgccaacgc	2) Assoc w R - Interim
SM	gid_116_del_1_cggggtcccaccagcccccgctccacaccgggtcccgccaacgc_cggggtccaccagcccccgctccacaccgggtcccgccaacgc	2) Assoc w R - Interim
SM	gid_121_ins_1_c_ct	2) Assoc w R - Interim
SM	gid_137_del_1_tc_t	2) Assoc w R - Interim
SM	gid_137_del_6_tcccata_t	2) Assoc w R - Interim
SM	gid_166_ins_3_c_cgat	2) Assoc w R - Interim
SM	gid_188_del_1_tc_t	2) Assoc w R - Interim
SM	gid_215_del_15_gctccgctaccgatat_g	2) Assoc w R - Interim
SM	gid_216_del_15_ggctccgctaccgatat_gg	2) Assoc w R - Interim
SM	gid_220_del_8_acccggctc_a	2) Assoc w R - Interim
SM	gid_248_del_1_cg_c	2) Assoc w R - Interim
SM	gid_251_ins_3_g_ggcc	2) Assoc w R - Interim
SM	gid_258_del_1_ga_g	2) Assoc w R - Interim
SM	gid_259_ins_1_g_gc	2) Assoc w R - Interim
SM	gid_268_del_1_ga_g	2) Assoc w R - Interim
SM	gid_285_del_1_ca_c	2) Assoc w R - Interim
SM	gid_293_del_1_gtgcggc_ggcggc	2) Assoc w R - Interim
SM	gid_293_del_1_gtgcggc_gtgcgg	2) Assoc w R - Interim
SM	gid_305_del_39_cgaagaaactcggtgcggcgcagtagcggttctaggagaa_c	2) Assoc w R - Interim
SM	gid_310_ins_1_t_ta	2) Assoc w R - Interim
SM	gid_315_del_1_ca_c	2) Assoc w R - Interim
SM	gid_323_ins_5_a_agatct	2) Assoc w R - Interim
SM	gid_338_ins_1_t_tc	2) Assoc w R - Interim
SM	gid_343_del_1_cg_c	2) Assoc w R - Interim
SM	gid_349_del_2_cccgcacgatctcaacggcc_cgcacgatctcaacggca	2) Assoc w R - Interim
SM	gid_354_del_1_gc_g	2) Assoc w R - Interim
SM	gid_354_del_1_gcgcccccgcacgatctcaacggcca_gcgcccccgcacatctcaacggcca	2) Assoc w R - Interim
SM	gid_391_del_1_tgccgc_tgcgg	2) Assoc w R - Interim
SM	gid_405_del_1_ca_c	2) Assoc w R - Interim
SM	gid_42_del_1_cg_c	2) Assoc w R - Interim
SM	gid_43_del_1_gc_g	2) Assoc w R - Interim
SM	gid_439_del_1_tc_t	2) Assoc w R - Interim
SM	gid_442_ins_1_at_att	2) Assoc w R - Interim
SM	gid_450_ins_1_catgctcc_catgcttcc	2) Assoc w R - Interim
SM	gid_476_del_1_at_a	2) Assoc w R - Interim
SM	gid_519_ins_1_c_ct	2) Assoc w R - Interim
SM	gid_526_del_1_gc_g	2) Assoc w R - Interim
SM	gid_549_ins_1_c_ct	2) Assoc w R - Interim
SM	gid_551_del_1_ac_a	2) Assoc w R - Interim
SM	gid_576_del_2_gccaca_gaca	2) Assoc w R - Interim
SM	gid_60_ins_8_c_ccgagcaag	2) Assoc w R - Interim
SM	gid_605_del_1_acggtcgcgggcggac_aggtcgcgggcggac	2) Assoc w R - Interim
SM	gid_613_ins_1_cgaaca_cgaaaca	2) Assoc w R - Interim
SM	gid_629_del_1_tgctttccacgtcgt_tctttccacgtcgc	2) Assoc w R - Interim
SM	gid_69_del_1_ggcgtaccgccgagcaaggccaagccgcggtccgaagatcgcagac_ggcgtaccccgagcaaggccacgccgcggtccgaagatcgcagac	2) Assoc w R - Interim
SM	gid_69_del_1_ggcgtaccgccgagcaaggccaagccgcggtccgaagatcgcagac_ggcgtaccgccgagcaaggccaagccgcggccgaagatcgcagac	2) Assoc w R - Interim
SM	gid_69_del_1_ggcgtaccgccgagcaaggccaagccgcggtccgaagatcgcagac_ggcgtaccgccgagcaaggccagccgcggtccgaagatcgcagac	2) Assoc w R - Interim
SM	gid_95_del_1_tc_t	2) Assoc w R - Interim
SM	gid_96_del_1_ctc_ct	2) Assoc w R - Interim
SM	gid_99_del_1_cc_c	2) Assoc w R - Interim
SM	gid_E99!	2) Assoc w R - Interim
SM	gid_K144!	2) Assoc w R - Interim
SM	gid_K163!	2) Assoc w R - Interim
SM	gid_R213!	2) Assoc w R - Interim
SM	gid_114_del_105_gggtcccaccagcccccgctccacaccgggtcccgccaacgcttcggcgt_g	2) Assoc w R - Interim
SM	gid_353_ins_1_c_cg	2) Assoc w R - Interim
SM	gid_358_del_1_cg_c	2) Assoc w R - Interim
SM	gid_360_ins_24_c_ctcggcgcgcccccgcacgatctca	2) Assoc w R - Interim
SM	gid_362_del_1_tcctcg_tctcg	2) Assoc w R - Interim
SM	gid_400_ins_1_c_ca	2) Assoc w R - Interim
SM	gid_G28!	2) Assoc w R - Interim
SM	gid_G37!	2) Assoc w R - Interim
SM	gid_116_ins_1_cggggtcccaccagcccccgctccacaccgggtcccgccaacgc_cggggtcccaccagccccccgctccacaccgggtcccgccaacgc	2) Assoc w R - Interim
SM	gid_Y22!	2) Assoc w R - Interim
SM	gid_88_del_1_cg_c	2) Assoc w R - Interim
SM	gid_E173!	2) Assoc w R - Interim
SM	gid_103_ins_1_g_gc	2) Assoc w R - Interim
SM	gid_116_del_1_cggggtcccaccagcccccgctccacaccgggtcccgccaacgc_cggggtcccaccaggccccgctccacaccggtcccgccaacgc	2) Assoc w R - Interim
SM	gid_116_ins_2_cggggtcccaccagcccccgctccacaccgggtcccgccaacgc_cggggggtcccaccagcccccgctccacaccgggtcccgccaacgc	2) Assoc w R - Interim
SM	gid_116_ins_4_cggggtcccaccagcccccgctccacaccgggtcccgccaacgc_cggggtaggtcccaccagcccccgctccacaccgggtcccgccaacgc	2) Assoc w R - Interim
SM	gid_117_del_1_gcg_gc	2) Assoc w R - Interim
SM	gid_130_del_1_gcctaccgacttcgcgggg_gtctaccgacttcgcggg	2) Assoc w R - Interim
SM	gid_141_del_211_ccggtcccatagcctaccgacttcgcggggtcccaccagcccccgctcca_c	2) Assoc w R - Interim
SM	gid_142_del_1_gc_g	2) Assoc w R - Interim
SM	gid_158_del_174_gcgcagttcagtagatgccggtcccatagcctaccgacttcgcggggtcc_g	2) Assoc w R - Interim
SM	gid_168_ins_3_a_accg	2) Assoc w R - Interim
SM	gid_196_ins_1_c_cg	2) Assoc w R - Interim
SM	gid_246_del_1_cg_c	2) Assoc w R - Interim
SM	gid_249_del_2_ccg_c	2) Assoc w R - Interim
SM	gid_259_ins_1_g_gt	2) Assoc w R - Interim
SM	gid_289_ins_2_g_ggc	2) Assoc w R - Interim
SM	gid_297_ins_1_c_ct	2) Assoc w R - Interim
SM	gid_320_del_394_tctgtcaccatctctcgaagaaactcggtgcggcgcagtagcggttctag_t	2) Assoc w R - Interim
SM	gid_321_ins_1_a_at	2) Assoc w R - Interim
SM	gid_327_del_1_gc_g	2) Assoc w R - Interim
SM	gid_331_del_82_ccacgcccagatctgtcaccatctctcgaagaaactcggtgcggcgcagt_caacgc	2) Assoc w R - Interim
SM	gid_332_del_337_gccacgcccagatctgtcaccatctctcgaagaaactcggtgcggcgcag_g	2) Assoc w R - Interim
SM	gid_353_del_2_cgcccccgcacgatctcaacggcc_cccccgcacgatctcaacggca	2) Assoc w R - Interim
SM	gid_353_ins_1_cg_cgc	2) Assoc w R - Interim
SM	gid_354_del_2_gcgcccccgcacgatctcaacggcca_gcgcccccgcacgatctcaacggc	2) Assoc w R - Interim
SM	gid_354_ins_1_gcgcccccgcacgatctcaacggcca_gcgccccccgcacgatctcaacggcaa	2) Assoc w R - Interim
SM	gid_356_del_1_gcgcgcccccgcacgatctcaacggcc_gtgcgccccgcacgatctcaacggca	2) Assoc w R - Interim
SM	gid_357_del_1_ggcgcgcccccgcacgatctcaacggcc_gcgcgcccccgcacgatctcaacggca	2) Assoc w R - Interim
SM	gid_371_del_1_ac_a	2) Assoc w R - Interim
SM	gid_372_del_1_cac_cc	2) Assoc w R - Interim
SM	gid_419_del_1_gc_g	2) Assoc w R - Interim
SM	gid_44_del_1_cgc_cg	2) Assoc w R - Interim
SM	gid_472_del_1_gc_g	2) Assoc w R - Interim
SM	gid_503_del_2_tga_t	2) Assoc w R - Interim
SM	gid_52_del_4_ggcca_g	2) Assoc w R - Interim
SM	gid_546_ins_1_g_gc	2) Assoc w R - Interim
SM	gid_554_ins_1_t_tc	2) Assoc w R - Interim
SM	gid_576_ins_1_g_gc	2) Assoc w R - Interim
SM	gid_605_del_1_acggtcgcgggcggac_acggtcgcggcggac	2) Assoc w R - Interim
SM	gid_616_ins_1_g_gt	2) Assoc w R - Interim
SM	gid_660_ins_1_a_ac	2) Assoc w R - Interim
SM	gid_78_del_1_ca_c	2) Assoc w R - Interim
SM	gid_89_del_1_ccg_cc	2) Assoc w R - Interim
SM	gid_93_del_1_ca_c	2) Assoc w R - Interim
SM	gid_99_del_1_ccgc_cgg	2) Assoc w R - Interim
SM	gid_L79!	2) Assoc w R - Interim
SM	gid_Q87!	2) Assoc w R - Interim
SM	gid_347_ins_1_cgcacgatctcaacggcc_ccgcacgatctcaacggca	2) Assoc w R - Interim
SM	gid_353_del_1_cgc_cg	2) Assoc w R - Interim
SM	gid_354_del_1_gcgcccccgcacgatctcaacggcca_gcgccccgcacgatctcaacggcaa	2) Assoc w R - Interim
SM	gid_414_del_1_cg_c	2) Assoc w R - Interim
SM	gid_456_del_1_ca_c	2) Assoc w R - Interim
SM	gid_490_del_1_ct_c	2) Assoc w R - Interim
SM	gid_C52!	2) Assoc w R - Interim
SM	gid_320_ins_1_t_tc	2) Assoc w R - Interim
SM	gid_447_del_96_gctccatttcgtcaacttgtccaacgcggccaccgcccgtgacaccgcag_g	2) Assoc w R - Interim
